# Supplementary material for: AQ-MultiCal: An Interactive No-Code Machine Learning Platform for Low-Cost Air Quality Sensor Calibration and Comparative Model Analysis
Source: Sensors (Basel). 2026 Apr 14;26(8):2398. doi: 10.3390/s26082398 (PMC13119730; doi:10.3390/s26082398)
Supplement: Supplementary file 1 [file sensors-26-02398-s001.zip]

Archive with 1 entries (1 files):
- sensors-4226302-supplementary.pdf
